# Supplementary material for: Short-Term Effects of Primary and Secondary Particulate Matter on Ceramide Metabolism, Pro-Inflammatory Response, and Blood Coagulation
Source: Toxics. 2024 Mar 19;12(3):225. doi: 10.3390/toxics12030225 (PMC10974030; doi:10.3390/toxics12030225)
Supplement: Supplementary file 1 [file toxics-12-00225-s001.zip]

Archive with 1 entries (1 files):
- toxics-2888075-supplementary.pdf
